# Supplementary material for: The Role of Plasma Cells as a Marker of Chronic Endometritis: A Systematic Review and Meta-Analysis
Source: Biomedicines. 2023 Jun 15;11(6):1714. doi: 10.3390/biomedicines11061714 (PMC10296269; doi:10.3390/biomedicines11061714)
Supplement: Supplementary file 1 [file biomedicines-11-01714-s001.zip]

Archive with 1 entries (1 files):
- biomedicines-2296995-supplementary.pdf
